# Supplementary material for: Transient Receptor Potential (TRP) Channels in the Pacific Oyster (Crassostrea gigas): Genome-Wide Identification and Expression Profiling after Heat Stress between C. gigas and C. angulata
Source: Int J Mol Sci. 2021 Mar 22;22(6):3222. doi: 10.3390/ijms22063222 (PMC8004665; doi:10.3390/ijms22063222)
Supplement: Supplementary file 1 [file ijms-22-03222-s001.zip]

Archive with 5 entries (5 files):
- Supplementary Table 1 Summary of TRP genes identified in the Crassostrea gigas genome.xlsx
- Supplementary Table 2 Differentially expressed TRP genes of C. gigas after acute heat challenge.xlsx
- Supplementary Table 3 Gene names and accession numbers of reference TRP used in this study.xlsx
- Supplementary Table 4 Primers used in this study.xlsx
- Supplementary Table 5 Raw data of qRT-PCR for Figures 5-7.xlsx
