# Supplementary material for: Transient Receptor Potential (TRP) Channels in the Pacific Oyster (Crassostrea gigas): Genome-Wide Identification and Expression Profiling after Heat Stress between C. gigas and C. angulata
Source: Int J Mol Sci. 2021 Mar 22;22(6):3222. doi: 10.3390/ijms22063222 (PMC8004665; doi:10.3390/ijms22063222)
Supplement: Supplementary file 1 [file ijms-22-03222-s001.zip › Supplementary Table 1 Summary of TRP genes identified in the Crassostrea gigas genome.xlsx]

## Sheet: Sheet1
Gene ID	Gene name	amino acid(aa)	mRNA(bp)	5'-UTR(bp)	3'-UTR(bp)	chromosome	Accession No.	Gene description in NCBI
105321875	TRPA1.1	1265	4922	193	931	1	XP_034333844.1	TRPA1/TRPV3
105318492	TRPA1.2	1178	4635	543	555	10	XP_034311437.1	TRPA1
105323152	TRPA1.3	1161	3956	155	315	10	XP_034312952.1	TRPA1
105333583	TRPC-like	928	5195	1362	1046	7	XP_034301106.1	TRP-like
117693017	TRPC3.1	1064	5120	216	1709	6	XP_034338793.1	TRPC3-like
105329068	TRPC3.2	956	3667	193	603	6	XP_034299373.1	TRPC3
105348246	TRPC3.3	966	3056	0	155	7	XP_034304372.1	TRPC3
105327021	TRPC3.4	924	3513	686	52	8	XP_034306475.1	TRPC3
117682600	TRPC3.5	617	3296	78	1364	8	XP_034306480.1	TRPC3-like
105348867	TRPC3.6	1068	4020	455	358	10	XP_034312903.1	TRPC3
105320869	TRPC3.7	1061	3686	471	29	un	XP_011417299.2	TRPC3
105325948	TRPM1.1	1589	5556	230	556	1	XP_034327865.1	TRPM-like2
105339803	TRPM1.2	1589	7201	159	2272	1	XP_034322394.1	TRPM1
105333748	TRPM1.3	1677	7095	213	1848	3	XP_011435198.2	TRPM1
105332694	TRPM1.4	1454	6837	281	2191	4	XP_034329514.1	TRPM-like2
117690190	TRPM1.5	929	5725	304	2631	4	XP_034329516.1	TRPM1-like
105332384	TRPM2.1	1710	7459	65	2261	1	XP_019924530.2	TRPM2-like
105341917	TRPM2.2	1264	4569	29	745	1	XP_034314047.1	TRPM2
117687010	TRPM2.3	1052	3482	101	222	2	XP_034318937.1	TRPM2-like
117686916	TRPM2.4	1076	6065	111	2723	2	XP_034318676.1	TRPM2-like
117687050	TRPM2.5	1081	3707	142	319	2	XP_034319024.1	TRPM-like2
117687699	TRPM2.6	1084	5039	84	1700	2	XP_034320574.1	TRPM2-like
105317633	TRPM2.7	1052	4927	267	1501	2	XP_034320577.1	TRPM2-like
117687696	TRPM2.8	459	2128	244	504	2	XP_034320568.1	TRPM-like2
117680632	TRPM2.9	1032	3593	91	403	2	XP_034321515.1	TRPM2-like
105326899	TRPM2.10	1055	3479	125	186	2	XP_034318642.1	TRPM-like2
105326906	TRPM2.11	1052	3581	89	333	2	XP_034321512.1	TRPM2
117687700	TRPM2.12	1084	4475	132	1088	2	XP_034320575.1	TRPM2-like
117686837	TRPM3.13	1037	3738	309	315	2	XP_034318534.1	TRPM-like2
105327006	TRPM2.14	1037	3675	147	414	2	XP_011425568.2	TRPM-like2
117687297	TRPM2.15	1043	3287	155	0	2	XP_034319464.1	TRPM-like2
105326905	TRPM2.16	1032	4342	238	1005	2	XP_011425438.2	TRPM2
105326897	TRPM2.17	1055	3927	124	635	2	XP_034320569.1	TRPM-like2
117687102	TRPM2.18	1069	4106	170	726	2	XP_034319164.1	TRPM-like2
109618232	TRPM2.19	1104	3641	138	188	2	XP_034319202.1	TRPM2
105331961	TRPM2.20	1026	3389	157	151	5	XP_034334395.1	TRPM2
105326374	TRPM2.21	1782	6994	95	1550	7	XP_034300755.1	TRPM2
105318795	TRPM3	1291	4482	307	299	8	XP_034305037.1	TRPM3
105348053	TRPM7	1473	7572	161	2989	4	XP_034329528.1	TRPM7-like
117687121	TRPM8.1	1035	3738	111	519	2	XP_034319198.1	TRPM8-like
105327007	TRPM8.2	1020	3396	205	128	2	XP_034318536.1	TRPM8-like
105330821	TRPM8.3	1459	4534	70	84	6	XP_034338900.1	TRPM-like2
105329392	TRPM8.4	1465	5552	491	663	6	XP_034338904.1	TRPM-like2
105329412	TRPM8.5	1486	4717	170	86	6	XP_034338906.1	TRPM-like2
105346400	TRPM-like.1	1029	3383	167	126	4	XP_034329612.1	TRPM-like2
105318785	TRPM-like.2	867	4812	126	2082	5	XP_034335684.1	TRPM-like2
105348393	TRPM-like.3	1340	6533	537	1973	5	XP_011456090.2	TRPM-like2
105335969	TRPM-like.4	1609	6446	147	1469	10	XP_034314011.1	TRPM-like2
105338882	TRPV1.1	674	2229	94	110	5	XP_034331423.1	uncharacterized
105336392	TRPV1.2	671	2126	79	31	5	XP_034333191.1	uncharacterized
117690957	TRPV1.3	345	1038	0	0	5	XP_034331697.1	uncharacterized
105336057	TRPV1.4	965	3233	169	166	10	XP_034313183.1	TRPV3/TRPV1
117691435	TRPV4.1	373	2429	1157	150	5	XP_034333441.1	uncharacterized
117691429	TRPV4.2	606	2934	919	194	5	XP_034333421.1	uncharacterized
117691437	TRPV4.3	349	2796	1540	206	5	XP_034333444.1	polycystin-2-like
105318211	TRPV4.4	786	3037	400	276	6	XP_034336665.1	TRPV4
117692545	TRPV4.5	809	4423	140	1853	6	XP_034336668.1	uncharacterized
117680688	TRPV4.6	469	3275	24	1841	6	XP_034298874.1	TRPV4-like
105341844	TRPV4.7	553	2793	693	438	6	XP_034298879.1	TRPV4
117680689	TRPV4.8	756	2972	178	523	6	XP_034298877.1	TRPV4-like
105328301	TRPV5.1	893	3689	709	298	7	XP_011427400.2	TRPV5
105328302	TRPV5.2	642	3194	179	1086	7	XP_019922822.2	TRPV5-like
117681674	TRPV5.3	513	3770	1071	1157	7	XP_034303065.1	TRPV5-like
117680422	TRPV5.4	740	2439	165	51	7	XP_034303068.1	TRPV5-like
105340869	TRPV5.5	811	2792	36	320	7	XP_011445409.2	TRPV5
105330915	TRPV5.6	1135	6516	549	2559	8	XP_034306702.1	uncharacterized
