# Supplementary material for: Transient Receptor Potential (TRP) Channels in the Pacific Oyster (Crassostrea gigas): Genome-Wide Identification and Expression Profiling after Heat Stress between C. gigas and C. angulata
Source: Int J Mol Sci. 2021 Mar 22;22(6):3222. doi: 10.3390/ijms22063222 (PMC8004665; doi:10.3390/ijms22063222)
Supplement: Supplementary file 1 [file ijms-22-03222-s001.zip › Supplementary Table 2 Differentially expressed TRP genes of C. gigas after acute heat challenge.xlsx]

## Sheet: Sheet1
Gene ID	Gene name	30℃	35℃
		Fold change	Fold change
MSTRG.20407	TRPC3.4	-1.55493	-1.67196
LOC105348867	TRPC3.6	1.94848	2.22446
MSTRG.27313	TRPC3.7	2.05086	2.21644
MSTRG.8126	TRPM1.4	-1.82477	-4.54106
MSTRG.8127	TRPM1.5	-1.42923	-2.5088
MSTRG.2836	TRPM2.3	-1.58249	-2.40345
MSTRG.2855	TRPM2.4	13.6592	-53.4116
MSTRG.2852	TRPM2.5	1.68442	-1.73607
LOC117687699	TRPM2.6	-494.35	1.78984
MSTRG.2528	TRPM2.8	-1013.22	-1040.5
MSTRG.2548	TRPM2.9	-1.97272	-2.22139
MSTRG.2860	TRPM2.10	-3.81783	-6.79602
MSTRG.2536	TRPM2.12	-2.11759	1.52164
LOC105326905	TRPM2.16	-1.97272	-2.22139
MSTRG.2535	TRPM2.17	-3.682	-8.72251
LOC109618232	TRPM2.19	-298.711	-306.735
MSTRG.2935	TRPM8.2	-1.56375	-3.52442
MSTRG.15160	TRPM8.4	-1.68081	-2.99456
MSTRG.7748	TRPM -like1	-2.10061	-2.20021
MSTRG.12246	TRPM -like.2	-2.85089	-4.56679
LOC105348393	TRPM -like.3	-5.16511	-245.588
MSTRG.24761	TRPM -like.4	-1.44186	-1.75622
MSTRG.12087	TRPV4.1	-1.91647	-3.71981
MSTRG.12109	TRPV4.2	-1.82447	-3.14392
MSTRG.11942	TRPV4.3	-1.85654	-2.83201
MSTRG.14910	TRPV4.5	-1.91834	-3.48643
MSTRG.14919	TRPV4.7	2.09138	1.10704
