# Supplementary material for: Transient Receptor Potential (TRP) Channels in the Pacific Oyster (Crassostrea gigas): Genome-Wide Identification and Expression Profiling after Heat Stress between C. gigas and C. angulata
Source: Int J Mol Sci. 2021 Mar 22;22(6):3222. doi: 10.3390/ijms22063222 (PMC8004665; doi:10.3390/ijms22063222)
Supplement: Supplementary file 1 [file ijms-22-03222-s001.zip › Supplementary Table 3 Gene names and accession numbers of reference TRP used in this study.xlsx]

## Sheet: 汇总
Gene name	Accession number	Species Latin name
TRPA1_Hsp	NP_015628.2	Homo sapiens
TRPV1_Hsp	NP_542437.2	Homo sapiens
TRPV2_Hsp	NP_057197.2	Homo sapiens
TRPV3_Hsp	NP_001245134.1	Homo sapiens
TRPV4_Hsp	NP_067638.3	Homo sapiens
TRPV5_Hsp	NP_062815.3	Homo sapiens
TRPV6_Hsp	NP_061116.5	Homo sapiens
TRPC1_Hsp	NP_001238774.1	Homo sapiens
TRPC3_Hsp	XP_011530519.1	Homo sapiens
TRPC4_Hsp	NP_003297.1	Homo sapiens
TRPC5_Hsp	NP_036603.1	Homo sapiens
TRPC6_Hsp	NP_004612.2	Homo sapiens
TRPC7_Hsp	NP_065122.1	Homo sapiens
TRPM1_Hsp	NP_001238949.1	Homo sapiens
TRPM2_Hsp	NP_001307279.1	Homo sapiens
TRPM3_Hsp	NP_001353076.1	Homo sapiens
TRPM4_Hsp	NP_060106.2	Homo sapiens
TRPM5_Hsp	XP_016873117.1	Homo sapiens
TRPM6_Hsp	NP_060132.3	Homo sapiens
TRPM7_Hsp	XP_016877839.1	Homo sapiens
TRPM8_Hsp	XP_011510112.1	Homo sapiens
TRPV1_Mmu	NP_001001445.1	Mus musculus
TRPV2_Mmu	NP_035836.2	Mus musculus
TRPV3_Mmu	NP_659567.2	Mus musculus
TRPV4_Mmu	NP_071300.2	Mus musculus
TRPV5_Mmu	NP_001007573.1	Mus musculus
TRPV6_Mmu	NP_071858.3	Mus musculus
TRPA1_Mmu	NP_808449.1	Mus musculus
TRPC1_Mmu	NP_035773.1	Mus musculus
TRPC2_Mmu	NP_001103367.1	Mus musculus
TRPC3_Mmu	NP_062383.2	Mus musculus
TRPC4_Mmu	NP_058680.1	Mus musculus
TRPC4ap_Mmu	NP_001156924.1	Mus musculus
TRPC5_Mmu	NP_033454.1	Mus musculus
TRPC5OS-homolog_Mmu	NP_001182508.1	Mus musculus
TRPC6_Mmu	XP_006509912.1	Mus musculus
TRPC7_Mmu	XP_006517325.1	Mus musculus
TRPM1_Mmu	NP_001034193.2	Mus musculus
TRPM2_Mmu	NP_612174.2	Mus musculus
TRPM3_Mmu	XP_006527017.1	Mus musculus
TRPM4_Mmu	NP_780339.2	Mus musculus
TRPM5_Mmu	NP_064673.2	Mus musculus
TRPM6_Mmu	NP_700466.1	Mus musculus
TRPM7_Mmu	NP_067425.2	Mus musculus
TRPM8_Mmu	NP_599013.1	Mus musculus
TCAF1_Bta	NP_001092524.1	Bos taurus
TCAF2_Bta	NP_001095394.1	Bos taurus
TRPC1_Bta	XP_005201902.1	Bos taurus
TRPC2_Bta	NP_776902.3	Bos taurus
TRPC3_Bta	XP_005217671.1	Bos taurus
TRPC4_Bta	NP_776903.1	Bos taurus
TRPC5_Bta	NP_001160046.1	Bos taurus
TRPC6_Bta	NP_001160044.1	Bos taurus
TRPC7_Bta	NP_001179724.2	Bos taurus
TRPM1_Bta	XP_024837769.1	Bos taurus
TRPM2_Bta	XP_010799963.1	Bos taurus
TRPM3_Bta	NP_001069704.1	Bos taurus
TRPM4_Bta	XP_024835014.1	Bos taurus
TRPM5_Bta	XP_024843290.1	Bos taurus
TRPM6_Bta	XP_015327991.2	Bos taurus
TRPM7_Bta	NP_001193095.3	Bos taurus
TRPM8_Bta	NP_001192995.1	Bos taurus
TRPV1_Bta	XP_015314133.1	Bos taurus
TRPV2_Bta	NP_001019664.1	Bos taurus
TRPV3_Bta	XP_015314111.1	Bos taurus
TRPV4_Bta	NP_001179314.1	Bos taurus
TRPV5_Bta	XP_010802928.1	Bos taurus
TRPV6_Bta	NP_001193118.1	Bos taurus
TRPC1_Mga	XP_010714693.1	Meleagris gallopavo
TRPC3_Mga	XP_010708232.1	Meleagris gallopavo
TRPC4_Mga	XP_019467766.1	Meleagris gallopavo
TRPC4ap_Mga	XP_010720579.1	Meleagris gallopavo
TRPC4-like_Mga	XP_010727262.1	Meleagris gallopavo
TRPC5_Mga	XP_010713668.1	Meleagris gallopavo
TRPC6_Mga	XP_010727310.1	Meleagris gallopavo
TRPC7_Mga	XP_010717382.1	Meleagris gallopavo
TRPM1-like_Mga	XP_010715594.1	Meleagris gallopavo
TRPM2_Mga	XP_010714800.1	Meleagris gallopavo
TRPM3_Mga	ENSMGAT00000006486.2	Meleagris gallopavo
TRPM5_Mga	XP_010709344.2	Meleagris gallopavo
TRPM5-like_Mga	XP_010709343.1	Meleagris gallopavo
TRPM6_Mga	ENSMGAG00000005948.2	Meleagris gallopavo
TRPM6-like_Mga	XP_010724053.1	Meleagris gallopavo
TRPM7_Mga	XP_010715817.1	Meleagris gallopavo
TRPV1_Mga	XP_019477576.1	Meleagris gallopavo
TRPV2_Mga	XP_010720389.1	Meleagris gallopavo
TRPV3_Mga	XP_019477570.1	Meleagris gallopavo
TRPV4_Mga	XP_003211027.1	Meleagris gallopavo
TRPV6-like_Mga	XP_010716527.1	Meleagris gallopavo
TRPC1_Gga	NP_001004409.1	Gallus gallus
TRPC3_Gga	NP_001244208.1	Gallus gallus
TRPC4_Gga	XP_417089.2	Gallus gallus
TRPC5_Gga	XP_420310.2	Gallus gallus
TRPC6_Gga	XP_004938897.3	Gallus gallus
TRPC7_Gga	XP_015149467.1	Gallus gallus
TRPM1_Gga	XP_015134470.1	Gallus gallus
TRPM2_Gga	XP_015132560.1	Gallus gallus
TRPM3_Gga	XP_025000670.1	Gallus gallus
TRPM5_Gga	XP_015142167.1	Gallus gallus
TRPM6_Gga	XP_025000684.1	Gallus gallus
TRPM7_Gga	NP_001171026.1	Gallus gallus
TRPM8_Gga	XP_025007928.1	Gallus gallus
TRPV1_Gga	NP_989903.1	Gallus gallus
TRPV2_Gga	XP_004946742.1	Gallus gallus
TRPV3_Gga	XP_024997754.1	Gallus gallus
TRPV4_Gga	NP_990023.1	Gallus gallus
TRPV6_Gga	XP_004938199.1	Gallus gallus
TRPC1_Cpi	XP_005303331.1	Chrysemys picta bellii
TRPC2-like_Cpi	XP_023965169.1	Chrysemys picta bellii
TRPC3_Cpi	XP_005290334.1	Chrysemys picta bellii
TRPC4-like_Cpi	XP_023969741.1	Chrysemys picta bellii
TRPC4_Cpi	XP_005305689.1	Chrysemys picta bellii
TRPC5_Cpi	XP_005291863.1	Chrysemys picta bellii
TRPC6_Cpi	XP_023955347.1	Chrysemys picta bellii
TRPC7_Cpi	XP_008164710.1	Chrysemys picta bellii
TRPM1_Cpi	XP_023957607.1	Chrysemys picta bellii
TRPM2_Cpi	XP_005303727.1	Chrysemys picta bellii
TRPM3_Cpi	XP_005297816.1	Chrysemys picta bellii
TRPM4_Cpi	XP_023969354.1	Chrysemys picta bellii
TRPM5_Cpi	XP_008171152.1	Chrysemys picta bellii
TRPM6_Cpi	XP_005297850.1	Chrysemys picta bellii
TRPM7_Cpi	XP_023958713.1	Chrysemys picta bellii
TRPM8_Cpi	XP_008170810.1	Chrysemys picta bellii
TRPV1_Cpi	XP_005298235.1	Chrysemys picta bellii
TRPV2_Cpi	XP_005298244.1	Chrysemys picta bellii
TRPV3_Cpi	XP_008167187.1	Chrysemys picta bellii
TRPV4_Cpi	XP_005298588.1	Chrysemys picta bellii
trpc1_Aca	XP_008104411.1	Anolis carolinensis
trpc3_Aca	XP_003221819.1	Anolis carolinensis
trpc4_Aca	XP_003216899.1	Anolis carolinensis
trpc5_Aca	XP_003226449.1	Anolis carolinensis
trpc6_Aca	XP_008106273.1	Anolis carolinensis
trpc7_Aca	XP_003223999.1	Anolis carolinensis
trpm1_Aca	XP_008118157.1	Anolis carolinensis
trpm2_Aca	XP_003218465.1	Anolis carolinensis
trpm3_Aca	XP_008101501.1	Anolis carolinensis
trpm4_Aca	XP_016850135.1	Anolis carolinensis
trpm5_Aca	XP_016848657.1	Anolis carolinensis
trpm6_Aca	XP_016846263.1	Anolis carolinensis
trpm7_Aca	XP_008120959.1	Anolis carolinensis
trpm8_Aca	XP_016850147.1	Anolis carolinensis
trpm8AF-homolog-1_Aca	XP_016851063.1	Anolis carolinensis
trpm8AF-homolog-2_Aca	XP_008108481.1	Anolis carolinensis
trpm8AF-homolog-3_Aca	XP_016849640.1	Anolis carolinensis
trpv1_Aca	XP_003230583.2	Anolis carolinensis
trpv2_Aca	XP_003230688.2	Anolis carolinensis
trpv2-like_Aca	XP_008123955.1	Anolis carolinensis
trpv3_Aca	XP_003230592.2	Anolis carolinensis
trpv5_Aca	XP_003226604.1	Anolis carolinensis
TRPC1.L_Xla	NP_001083819.1	Xenopus laevis
TRPC1.S_Xla	XP_018121270.1	Xenopus laevis
TRPC4ap.L_Xla	NP_001089843.1	Xenopus laevis
TRPM4_Xla	XP_018081923.1	Xenopus laevis
TRPM6-like_Xla	XP_018114314.1	Xenopus laevis
TRPM7-like-1_Xla	XP_018108597.1	Xenopus laevis
TRPM7-like-2_Xla	XP_018110884.1	Xenopus laevis
TRPM8L_Xla	XP_018089453.1	Xenopus laevis
TRPM8bL_Xla	NP_001155067.1	Xenopus laevis
TRPV1-like_Xla	XP_018101533.1	Xenopus laevis
TRPV1S_Xla	NP_001177322.1	Xenopus laevis
TRPV1-like-1_Xla	XP_018101538.1	Xenopus laevis
TRPV1-like-2_Xla	XP_018104301.1	Xenopus laevis
TRPV3-like-1_Xla	XP_018101159.1	Xenopus laevis
TRPV3-like-2_Xla	XP_018104006.1	Xenopus laevis
TRPV4-like-1_Xla	XP_018116507.1	Xenopus laevis
TRPV4-like-2_Xla	XP_018099516.1	Xenopus laevis
TRPV5-like_Xla	XP_018080408.1	Xenopus laevis
TRPV6-like_Xla	XP_018080412.1	Xenopus laevis
TRPA1_Xtr	NP_001121434.1	Xenopus tropicalis
TRPC1_Xtr	XP_002937145.2	Xenopus tropicalis
TRPC2-like_Xtr	XP_002941234.2	Xenopus tropicalis
TRPC3_Xtr	XP_002941939.2	Xenopus tropicalis
TRPC4_Xtr	XP_002939629.2	Xenopus tropicalis
TRPC4ap_Xtr	NP_001120170.1	Xenopus tropicalis
TRPC5_Xtr	XP_017952480.1	Xenopus tropicalis
TRPC6_Xtr	XP_002935616.2	Xenopus tropicalis
TRPM1_Xtr	XP_017947901.1	Xenopus tropicalis
TRPM3_Xtr	XP_012827177.1	Xenopus tropicalis
TRPM4_Xtr	XP_002934673.1	Xenopus tropicalis
TRPM6_Xtr	XP_002940079.2	Xenopus tropicalis
TRPM7_Xtr	XP_002939674.2	Xenopus tropicalis
TRPM7-like_Xtr	XP_002939673.2	Xenopus tropicalis
TRPM8_Xtr	NP_001155105.1	Xenopus tropicalis
TRPV1_Xtr	NP_001243521.1	Xenopus tropicalis
TRPV2_Xtr	XP_004911742.1	Xenopus tropicalis
TRPV3_Xtr	NP_001243218.1	Xenopus tropicalis
TRPV4_Xtr	XP_002932129.1	Xenopus tropicalis
TRPV4-like-1_Xtr	XP_012820641.1	Xenopus tropicalis
TRPV4-like-2_Xtr	XP_012820642.1	Xenopus tropicalis
TRPV5_Xtr	NP_001186854.1	Xenopus tropicalis
TRPV6-like-1_Xtr	XP_002944196.3	Xenopus tropicalis
TRPV6-like-2_Xtr	XP_004914487.2	Xenopus tropicalis
TRPC1_Phy	XP_026800626.1	Pangasianodon hypoPhythalmus
TRPC2-like_Phy	XP_026794174.1	Pangasianodon hypoPhythalmus
TRPC3_Phy	XP_026775528.1	Pangasianodon hypoPhythalmus
TRPC4_Phy	XP_026797386.1	Pangasianodon hypoPhythalmus
TRPc4ap_Phy	XP_026777042.1	Pangasianodon hypoPhythalmus
TRPC4-like_Phy	XP_026790705.1	Pangasianodon hypoPhythalmus
TRPC5-like_Phy	XP_026796634.1	Pangasianodon hypoPhythalmus
TRPC6_Phy	XP_026794278.1	Pangasianodon hypoPhythalmus
TRPC6-like_Phy	XP_026783283.1	Pangasianodon hypoPhythalmus
TRPC7_Phy	XP_026775327.1	Pangasianodon hypoPhythalmus
TRPC7-like_Phy	XP_026799740.1	Pangasianodon hypoPhythalmus
TRPA1-like-1_Phy	XP_026797008.1	Pangasianodon hypoPhythalmus
TRPA1-like-2_Phy	XP_026793923.1	Pangasianodon hypoPhythalmus
TRPM1-like-1_Phy	XP_026774871.1	Pangasianodon hypoPhythalmus
TRPM1-like-2_Phy	XP_026775796.1	Pangasianodon hypoPhythalmus
TRPM1-like-3_Phy	XP_026775797.1	Pangasianodon hypoPhythalmus
TRPM2_Phy	XP_026802301.1	Pangasianodon hypoPhythalmus
TRPM3-like_Phy	XP_026795585.1	Pangasianodon hypoPhythalmus
TRPM4-like-1_Phy	XP_026770690.1	Pangasianodon hypoPhythalmus
TRPM4-like-2_Phy	XP_026767220.1	Pangasianodon hypoPhythalmus
TRPM5_Phy	XP_026793466.1	Pangasianodon hypoPhythalmus
TRPM6-like-1_Phy	XP_026795426.1	Pangasianodon hypoPhythalmus
TRPM7-like_Phy	XP_026769698.1	Pangasianodon hypoPhythalmus
TRPpyrexia-like_Phy	XP_026789102.1	Pangasianodon hypoPhythalmus
TRPV1-like-1_Phy	XP_026778088.1	Pangasianodon hypoPhythalmus
TRPV1-like-2_Phy	XP_026778221.1	Pangasianodon hypoPhythalmus
TRPV4_Phy	XP_026767178.1	Pangasianodon hypoPhythalmus
TRPV6-like_Phy	XP_026796003.1	Pangasianodon hypoPhythalmus
TRPA1a_Dre	NP_001007066.1	Danio rerio
TRPA1b_Dre	NP_001007067.1	Danio rerio
TRPC1_Dre	NP_001185590.1	Danio rerio
TRPC2b_Dre	NP_001025337.1	Danio rerio
TRPC3_Dre	NP_001276813.2	Danio rerio
TRPC3-like_Dre	XP_021326660.1	Danio rerio
TRPC4a_Dre	NP_001276811.1	Danio rerio
TRPC4apa_Dre	NP_571644.1	Danio rerio
TRPC4apb_Dre	NP_001297022.1	Danio rerio
TRPC4b_Dre	NP_001276810.1	Danio rerio
TRPC5a_Dre	NP_001314676.1	Danio rerio
TRPC6a_Dre	XP_005161247.1	Danio rerio
TRPC6b_Dre	XP_002665445.2	Danio rerio
TRPC7a_Dre	NP_001276808.1	Danio rerio
TRPC7b_Dre	NP_001276815.1	Danio rerio
enkur_Dre	NP_001292542.1	Danio rerio
TRPM1a_Dre	NP_001303302.1	Danio rerio
TRPM1b_Dre	NP_001103949.1	Danio rerio
TRPM1-like_Dre	XP_021326417.1	Danio rerio
TRPM2_Dre	NP_001275746.1	Danio rerio
TRPM3_Dre	XP_021332142.1	Danio rerio
TRPM4a_Dre	NP_001275744.2	Danio rerio
TRPM4b.1_Dre	XP_009304689.1	Danio rerio
TRPM4b.2_Dre	NP_001269082.1	Danio rerio
TRPM5_Dre	NP_001121711.1	Danio rerio
TRPM6_Dre	XP_021331655.1	Danio rerio
TRPM7_Dre	NP_001025232.1	Danio rerio
TRPN_Dre	NP_899192.1	Danio rerio
TRPV1_Dre	NP_001119871.1	Danio rerio
TRPV4_Dre	NP_001036195.1	Danio rerio
TRPV6_Dre	NP_001001849.1	Danio rerio
TRPA1-homolog_Bbe	XP_019617343.1	Branchiostoma belcheri
TRPA1-like-1_Bbe	XP_019619296.1	Branchiostoma belcheri
TRPA1-like-2_Bbe	XP_019626741.1	Branchiostoma belcheri
TRPA1-like-3_Bbe	XP_019628811.1	Branchiostoma belcheri
TRPA1-like-4_Bbe	XP_019640493.1	Branchiostoma belcheri
TRPA1-like-5_Bbe	XP_019642706.1	Branchiostoma belcheri
TRPM1-like-1_Bbe	XP_019633175.1	Branchiostoma belcheri
TRPM1-like-2_Bbe	XP_019640450.1	Branchiostoma belcheri
TRPM2-like-1_Bbe	XP_019632228.1	Branchiostoma belcheri
TRPM2-like-2_Bbe	XP_019633707.1	Branchiostoma belcheri
TRPM2-like-3_Bbe	XP_019640471.1	Branchiostoma belcheri
TRPM3-like-1_Bbe	XP_019639915.1	Branchiostoma belcheri
TRPM3-like-2_Bbe	XP_019640451.1	Branchiostoma belcheri
TRPM7-like-1_Bbe	XP_019643532.1	Branchiostoma belcheri
TRPV4-like_Bbe	XP_019628381.1	Branchiostoma belcheri
TRPV5-like-1_Bbe	XP_019634292.1	Branchiostoma belcheri
TRPV5-like-2_Bbe	XP_019638014.1	Branchiostoma belcheri
TRPV5-like-3_Bbe	XP_019646231.1	Branchiostoma belcheri
TRPV6-like-1_Bbe	XP_019636989.1	Branchiostoma belcheri
TRPV6-like-2_Bbe	XP_019646458.1	Branchiostoma belcheri
TRPA1_Cin	XP_026694807.1	Ciona intestinalis
TRPA1-like_Cin	XP_026693679.1	Ciona intestinalis
TRPA1-homolog-1_Cin	XP_026691085.1	Ciona intestinalis
TRPA1-homolog-2_Cin	XP_026689453.1	Ciona intestinalis
TRPA1-homolog-3_Cin	XP_018667617.1	Ciona intestinalis
TRPA1-homolog-6_Cin	XP_026693313.1	Ciona intestinalis
TRPA1-homolog-4_Cin	XP_018670871.1	Ciona intestinalis
TRPA1-homolog-5_Cin	XP_018668343.1	Ciona intestinalis
TRPA1-homolog-7_Cin	XP_018670875.1	Ciona intestinalis
TRPM1-like_Cin	XP_018667443.1	Ciona intestinalis
TRPM2-like_Cin	XP_026692588.1	Ciona intestinalis
TRPV5_Cin	XP_002131560.2	Ciona intestinalis
TRPC3-like_Apl	XP_022103605.1	Acanthaster planci
TRPC4ap-like_Apl	XP_022103399.1	Acanthaster planci
TRPC4-like-1_Apl	XP_022080129.1	Acanthaster planci
TRPC4-like-2_Apl	XP_022080574.1	Acanthaster planci
TRPC4-like-3_Apl	XP_022084872.1	Acanthaster planci
TRPC4-like-4_Apl	XP_022085136.1	Acanthaster planci
TRPC4-like-5_Apl	XP_022086331.1	Acanthaster planci
TRPC4-like-6_Apl	XP_022085171.1	Acanthaster planci
TRPC5-like-1_Apl	XP_022086326.1	Acanthaster planci
TRPC5-like-2_Apl	XP_022108366.1	Acanthaster planci
TRPC5-like-3_Apl	XP_022108371.1	Acanthaster planci
TRPC7-like_Apl	XP_022106277.1	Acanthaster planci
TRPA1-homolog_Apl	XP_022100689.1	Acanthaster planci
TRPA1-like-1_Apl	XP_022091400.1	Acanthaster planci
TRPA1-like-2_Apl	XP_022093376.1	Acanthaster planci
TRPA1-like-3_Apl	XP_022097081.1	Acanthaster planci
TRPA1-like-4_Apl	XP_022100689.1	Acanthaster planci
TRP-like-1_Apl	XP_022080005.1	Acanthaster planci
TRP-like-2_Apl	XP_022106065.1	Acanthaster planci
TRP-like-3_Apl	XP_022111580.1	Acanthaster planci
TRPM2-like-1_Apl	XP_022084600.1	Acanthaster planci
TRPM2-like-2_Apl	XP_022096929.1	Acanthaster planci
TRPM2-like-3_Apl	XP_022110674.1	Acanthaster planci
TRPM2-like-4_Apl	XP_022110675.1	Acanthaster planci
TRPM2-like-5_Apl	XP_022111614.1	Acanthaster planci
TRPM3-like-1_Apl	XP_022086910.1	Acanthaster planci
TRPM3-like-2_Apl	XP_022099673.1	Acanthaster planci
TRPM5-like-1_Apl	XP_022084590.1	Acanthaster planci
TRPM5-like-2_Apl	XP_022111611.1	Acanthaster planci
TRPM5-like-3_Apl	XP_022111704.1	Acanthaster planci
TRPM-like_Apl	XP_022096576.1	Acanthaster planci
TRPpyrexia-like_Apl	XP_022090568.1	Acanthaster planci
TRPV5-like_Apl	XP_022080632.1	Acanthaster planci
TRPV6-like-1_Apl	XP_022080957.1	Acanthaster planci
TRPV6-like-2_Apl	XP_022081163.1	Acanthaster planci
TRPC1_Spu	XP_003723965.1	Strongylocentrotus purpuratus
TRPC1-like_Spu	XP_011677454.1	Strongylocentrotus purpuratus
TRPC3-1_Spu	XP_780368.3	Strongylocentrotus purpuratus
TRPC3-2_Spu	XP_011667283.1	Strongylocentrotus purpuratus
TRPC3-3_Spu	XP_011673269.1	Strongylocentrotus purpuratus
TRPC3-4_Spu	XP_011662796.1	Strongylocentrotus purpuratus
TRPC3-5_Spu	XP_011666683.1	Strongylocentrotus purpuratus
TRPC4-1_Spu	XP_003725579.1	Strongylocentrotus purpuratus
TRPC4-2_Spu	XP_011680366.1	Strongylocentrotus purpuratus
TRPC4-3_Spu	XP_011666663.1	Strongylocentrotus purpuratus
TRPC4-4_Spu	XP_798568.2	Strongylocentrotus purpuratus
TRPC4ap_Spu	XP_781318.3	Strongylocentrotus purpuratus
TRPC4-like_Spu	XP_011684028.1	Strongylocentrotus purpuratus
TRPC5_Spu	XP_011664341.1	Strongylocentrotus purpuratus
TRPC5-like_Spu	XP_011680369.1	Strongylocentrotus purpuratus
TRPC6-like_Spu	XP_011684030.1	Strongylocentrotus purpuratus
TRPA1-1_Spu	XP_003725986.1	Strongylocentrotus purpuratus
TRPA1-2_Spu	XP_003725987.1	Strongylocentrotus purpuratus
TRPA1-3_Spu	XP_003731767.2	Strongylocentrotus purpuratus
TRPA1-4_Spu	XP_003731768.1	Strongylocentrotus purpuratus
TRPA1-5_Spu	XP_011677796.1	Strongylocentrotus purpuratus
TRPA1-6_Spu	XP_011677054.1	Strongylocentrotus purpuratus
TRPA1-7_Spu	XP_011677788.1	Strongylocentrotus purpuratus
TRPA1-8_Spu	XP_011662424.1	Strongylocentrotus purpuratus
TRPA1-homolog-1_Spu	XP_011669824.1	Strongylocentrotus purpuratus
TRPA1-homolog-2_Spu	XP_011670089.1	Strongylocentrotus purpuratus
TRPA1-homolog-3_Spu	XP_011683823.1	Strongylocentrotus purpuratus
TRPA1-homolog-4_Spu	XP_011683029.1	Strongylocentrotus purpuratus
TRPA1-homolog-5_Spu	XP_011678434.1	Strongylocentrotus purpuratus
TRPA1-homolog-6_Spu	XP_011683822.1	Strongylocentrotus purpuratus
TRPA1-homolog-7_Spu	XP_011682029.1	Strongylocentrotus purpuratus
TRPA1-homolog-8_Spu	XP_011677318.1	Strongylocentrotus purpuratus
TRPA1-homolog-9_Spu	XP_003730457.1	Strongylocentrotus purpuratus
TRPA1-homolog-10_Spu	XP_003731544.1	Strongylocentrotus purpuratus
TRPA1-homolog-11_Spu	XP_011672003.1	Strongylocentrotus purpuratus
TRPA1-homolog-12_Spu	XP_011673668.1	Strongylocentrotus purpuratus
TRPA1-homolog-13_Spu	XP_011677316.1	Strongylocentrotus purpuratus
TRPA1-homolog-14_Spu	XP_011678430.1	Strongylocentrotus purpuratus
TRPA1-homolog-15_Spu	XP_011683818.1	Strongylocentrotus purpuratus
TRPA1-homolog-16_Spu	XP_011678248.1	Strongylocentrotus purpuratus
TRPA1-homolog-17_Spu	XP_011670921.1	Strongylocentrotus purpuratus
TRPA1-homolog-18_Spu	XP_011671038.1	Strongylocentrotus purpuratus
TRPA1-homolog-19_Spu	XP_789653.3	Strongylocentrotus purpuratus
TRPA1-homolog-20_Spu	XP_011668667.1	Strongylocentrotus purpuratus
TRPA1-homolog-21_Spu	XP_791721.4	Strongylocentrotus purpuratus
TRPA1-homolog-22_Spu	XP_793962.2	Strongylocentrotus purpuratus
TRPA1-homolog-23_Spu	XP_797279.3	Strongylocentrotus purpuratus
TRPA1-homolog-24_Spu	XP_797657.3	Strongylocentrotus purpuratus
TRPA1-like-1_Spu	XP_011665405.1	Strongylocentrotus purpuratus
TRPA1-like-2_Spu	XP_011665406.1	Strongylocentrotus purpuratus
TRPA1-like-3_Spu	XP_011670924.1	Strongylocentrotus purpuratus
TRPA1-like-4_Spu	XP_011674294.1	Strongylocentrotus purpuratus
TRPA1-like-5_Spu	XP_011677060.1	Strongylocentrotus purpuratus
TRPA1-like-6_Spu	XP_011683247.1	Strongylocentrotus purpuratus
TRPA1-like-7_Spu	XP_011677307.1	Strongylocentrotus purpuratus
TRPC1-like_Spu	XP_011677454.1	Strongylocentrotus purpuratus
TRPgamma_Spu	XP_003726735.1	Strongylocentrotus purpuratus
TRP-like_Spu	XP_011682331.1	Strongylocentrotus purpuratus
TRPM1_Spu	XP_011661006.1	Strongylocentrotus purpuratus
TRPM2-1_Spu	XP_011674872.1	Strongylocentrotus purpuratus
TRPM2-2	XP_011664672.1	Strongylocentrotus purpuratus
TRPM2-3_Spu	XP_791784.3	Strongylocentrotus purpuratus
TRPM2-4_Spu	XP_011671671.1	Strongylocentrotus purpuratus
TRPM2-5_Spu	XP_011664230.1	Strongylocentrotus purpuratus
TRPM2-like-1_Spu	XP_011664334.1	Strongylocentrotus purpuratus
TRPM2-like-2_Spu	XP_011670029.1	Strongylocentrotus purpuratus
TRPM3-1_Spu	XP_011681304.1	Strongylocentrotus purpuratus
TRPM3-2_Spu	XP_011674851.1	Strongylocentrotus purpuratus
TRPM3-3_Spu	XP_794425.3	Strongylocentrotus purpuratus
TRPM4-like_Spu	XP_011674853.1	Strongylocentrotus purpuratus
TRPM6_Spu	XP_011669587.1	Strongylocentrotus purpuratus
TRPM8_Spu	XP_011671673.1	Strongylocentrotus purpuratus
TRPpyrexia-like-1_Spu	XP_011668419.1	Strongylocentrotus purpuratus
TRPpyrexia-like-2_Spu	XP_011680212.1	Strongylocentrotus purpuratus
TRPV5_Spu	XP_786430.2	Strongylocentrotus purpuratus
TRPV6_Spu	XP_011668037.1	Strongylocentrotus purpuratus
TRPV6-like_Spu	XP_003726099.2	Strongylocentrotus purpuratus
TRPA1_Dme	NP_001261600.1	Drosophila melanogaster
TRPgamma_Dme	NP_001137830.2	Drosophila melanogaster
TRP_Dme	NP_476768.1	Drosophila melanogaster
TRP-like_Dme	NP_724822.1	Drosophila melanogaster
TRPM_Dme	NP_001097320.1	Drosophila melanogaster
TRPml_Dme	NP_649145.1	Drosophila melanogaster
TRPA1_Bmo	NP_001296525.1	Bombyx mori
TRP_Bmo	XP_021207713.1	Bombyx mori
TRPgamma_Bmo	XP_021204805.1	Bombyx mori
TRP-like-1_Bmo	XP_021207729.1	Bombyx mori
TRP-like-2_Bmo	XP_021207522.1	Bombyx mori
TRPM_Bmo	XP_012551960.1	Bombyx mori
TRPpainless_Bmo	NP_001296553.1	Bombyx mori
TRPpyrexia-1_Bmo	XP_004926185.2	Bombyx mori
TRPpyrexia-2_Bmo	NP_001296536.1	Bombyx mori
TRPpyrexia-3_Bmo	NP_001296484.1	Bombyx mori
TRPprexia-like_Bmo	NP_001296502.1	Bombyx mori
TRPV5_Bmo	XP_021208991.1	Bombyx mori
TRPA1-homolog_Cvi	XP_022289770.1	Crassostrea virginica
TRPA1-like-1_Cvi	XP_022313770.1	Crassostrea virginica
TRPA1-like-2_Cvi	XP_022316497.1	Crassostrea virginica
TRPA1-like-3_Cvi	XP_022316863.1	Crassostrea virginica
TRPA1-like-4_Cvi	XP_022317392.1	Crassostrea virginica
TRPA1-like-5_Cvi	XP_022319765.1	Crassostrea virginica
TRPC3-like-1_Cvi	XP_022298027.1	Crassostrea virginica
TRPC3-like-2_Cvi	XP_022302544.1	Crassostrea virginica
TRPC3-like-3_Cvi	XP_022319232.1	Crassostrea virginica
TRPC3-like-4_Cvi	XP_022328099.1	Crassostrea virginica
TRPC3-like-5_Cvi	XP_022337866.1	Crassostrea virginica
TRPC3-like-6_Cvi	XP_022343315.1	Crassostrea virginica
TRPC4ap-like_Cvi	XP_022341882.1	Crassostrea virginica
TRPgamma-like_Cvi	XP_022324156.1	Crassostrea virginica
TRPM1-like-3_Cvi	XP_022314698.1	Crassostrea virginica
TRPM1-like-2_Cvi	XP_022311634.1	Crassostrea virginica
TRPM1-like-4_Cvi	XP_022329691.1	Crassostrea virginica
TRPM2-like-1_Cvi	XP_022286153.1	Crassostrea virginica
TRPM2-like-2_Cvi	XP_022299997.1	Crassostrea virginica
TRPM2-like-3_Cvi	XP_022302425.1	Crassostrea virginica
TRPM2-like-4_Cvi	XP_022311230.1	Crassostrea virginica
TRPM2-like-5_Cvi	XP_022311346.1	Crassostrea virginica
TRPM2-like-6_Cvi	XP_022311635.1	Crassostrea virginica
TRPM2-like-7_Cvi	XP_022312125.1	Crassostrea virginica
TRPM2-like-8_Cvi	XP_022312124.1	Crassostrea virginica
TRPM2-like-9_Cvi	XP_022312256.1	Crassostrea virginica
TRPM2-like-10_Cvi	XP_022318521.1	Crassostrea virginica
TRPM2-like-11_Cvi	XP_022332494.1	Crassostrea virginica
TRPM2-like-12_Cvi	XP_022332495.1	Crassostrea virginica
TRPM2-like-13_Cvi	XP_022336960.1	Crassostrea virginica
TRPM2-like-14_Cvi	XP_022342892.1	Crassostrea virginica
TRPM2-like-15_Cvi	XP_022343947.1	Crassostrea virginica
TRPM2-like-16_Cvi	XP_022345713.1	Crassostrea virginica
TRPM3-like-1_Cvi	XP_022323164.1	Crassostrea virginica
TRPM1-like-5_Cvi	XP_022342149.1	Crassostrea virginica
TRPM7-like_Cvi	XP_022340640.1	Crassostrea virginica
TRPM-like_Cvi	XP_022295841.1	Crassostrea virginica
TRPM1-like-1_Cvi	XP_022305861.1	Crassostrea virginica
TRPM6-like_Cvi	XP_022313978.1	Crassostrea virginica
TRPM3-like-2_Cvi	XP_022299140.1	Crassostrea virginica
TRPM4-like_Cvi	XP_022300680.1	Crassostrea virginica
TRPM5-like_Cvi	XP_022319514.1	Crassostrea virginica
TRPM8-like-1_Cvi	XP_022299133.1	Crassostrea virginica
TRPM8-like-4_Cvi	XP_022312126.1	Crassostrea virginica
TRPM8-like-5_Cvi	XP_022319512.1	Crassostrea virginica
TRPM8-like-6_Cvi	XP_022338390.1	Crassostrea virginica
TRPM8-like-7_Cvi	XP_022339354.1	Crassostrea virginica
TRPM8-like-2_Cvi	XP_022311236.1	Crassostrea virginica
TRPM8-like-3_Cvi	XP_022311349.1	Crassostrea virginica
TRPV3-like-1_Cvi	XP_022314244.1	Crassostrea virginica
TRPV3-like-2_Cvi	XP_022316596.1	Crassostrea virginica
TRPV5-like-3_Cvi	XP_022322058.1	Crassostrea virginica
TRPV5-like-1_Cvi	XP_022290941.1	Crassostrea virginica
TRPV5-like-2_Cvi	XP_022322031.1	Crassostrea virginica
TRPV5-like-4_Cvi	XP_022326338.1	Crassostrea virginica
TRPV5-like-5_Cvi	XP_022328230.1	Crassostrea virginica
TRPA1-like-1_Mye	XP_021357460.1	Mizuhopecten yessoensis
TRPA1-like-2_Mye	XP_021360163.1	Mizuhopecten yessoensis
TRPA1-like-3_Mye	XP_021365012.1	Mizuhopecten yessoensis
TRPA1-homolog-1_Mye	XP_021365484.1	Mizuhopecten yessoensis
TRPA1-homolog-2_Mye	XP_021365498.1	Mizuhopecten yessoensis
TRPC3-like-1_Mye	XP_021340254.1	Mizuhopecten yessoensis
TRPC3-like-2_Mye	XP_021344426.1	Mizuhopecten yessoensis
TRPC3-like-3_Mye	XP_021357994.1	Mizuhopecten yessoensis
TRPC3-like-4_Mye	XP_021364913.1	Mizuhopecten yessoensis
TRPC4ap-like_Mye	XP_021364441.1	Mizuhopecten yessoensis
TRPM1-like-1_Mye	XP_021372912.1	Mizuhopecten yessoensis
TRPM1-like-3_Mye	XP_021379559.1	Mizuhopecten yessoensis
TRPM2-like-2_Mye	XP_021360284.1	Mizuhopecten yessoensis
TRPM2-like-1_Mye	XP_021343122.1	Mizuhopecten yessoensis
TRPM2-like-3_Mye	XP_021362498.1	Mizuhopecten yessoensis
TRPM2-like-4_Mye	XP_021375666.1	Mizuhopecten yessoensis
TRPM7-like_Mye	XP_021360214.1	Mizuhopecten yessoensis
TRPM1-like-2_Mye	XP_021378398.1	Mizuhopecten yessoensis
TRPM3-like-1_Mye	XP_021352500.1	Mizuhopecten yessoensis
TRPM3-like-2_Mye	XP_021368427.1	Mizuhopecten yessoensis
TRPM3-like-3_Mye	XP_021375632.1	Mizuhopecten yessoensis
TRPM3-like-4_Mye	XP_021375637.1	Mizuhopecten yessoensis
TRPM5-like-1_Mye	XP_021343116.1	Mizuhopecten yessoensis
TRPM5-like-2_Mye	XP_021344525.1	Mizuhopecten yessoensis
TRPM5-like-3_Mye	XP_021355545.1	Mizuhopecten yessoensis
TRPM5-like-4_Mye	XP_021356137.1	Mizuhopecten yessoensis
TRPM5-like-6_Mye	XP_021375672.1	Mizuhopecten yessoensis
TRPM5-like-5_Mye	XP_021375671.1	Mizuhopecten yessoensis
TRPM6_Mye	XP_021379180.1	Mizuhopecten yessoensis
TRPM8_Mye	XP_021343101.1	Mizuhopecten yessoensis
TRPV1-like-2_Mye	XP_021356108.1	Mizuhopecten yessoensis
TRPV1-like-1_Mye	XP_021341933.1	Mizuhopecten yessoensis
TRPV5-like-1_Mye	XP_021355545.1	Mizuhopecten yessoensis
TRPV5-like-3_Mye	XP_021375257.1	Mizuhopecten yessoensis
TRPV5-like-4_Mye	XP_021375323.1	Mizuhopecten yessoensis
TRPV5-like-2_Mye	XP_021356137.1	Mizuhopecten yessoensis
TRPV6_Mye	XP_021369284.1	Mizuhopecten yessoensis
TRPV6-like-2_Mye	XP_021345288.1	Mizuhopecten yessoensis
TRPV6-like-3_Mye	XP_021374011.1	Mizuhopecten yessoensis
TRPV6-like-1_Mye	XP_021340296.1	Mizuhopecten yessoensis
TRP-1_Cel	NP_001040890.1	Caenorhabditis elegans
TRP-2_Cel	NP_001022703.1	Caenorhabditis elegans
spe-41_Cel	NP_001254872.1	Caenorhabditis elegans
TRP-4_Cel	NP_493429.2	Caenorhabditis elegans
TRPA1-homolog_Cel	NP_502249.3	Caenorhabditis elegans
TRPA2-homolog_Cel	NP_492031.1	Caenorhabditis elegans
TRP-like-1_Cel	NP_500541.2	Caenorhabditis elegans
TRP-like-2_Cel	NP_001309495.1	Caenorhabditis elegans
TRP-like-3_Cel	NP_001309496.1	Caenorhabditis elegans
TRP-like-4_Cel	NP_494177.4	Caenorhabditis elegans
gtl-1_Cel	NP_502111.3	Caenorhabditis elegans
gtl-2_Cel	NP_502118.4	Caenorhabditis elegans
TRPC2_Epa	XP_020898522.1	Exaiptasia pallida
TRPC2-homolog-1_Epa	XP_020910117.1	Exaiptasia pallida
TRPC2-homolog-2_Epa	XP_020912145.1	Exaiptasia pallida
TRPC3-1_Epa	XP_028516564.1	Exaiptasia pallida
TRPC3-2_Epa	XP_020909820.1	Exaiptasia pallida
TRPC3-like_Epa	XP_020906651.1	Exaiptasia pallida
TRPC4-1_Epa	XP_020900825.1	Exaiptasia pallida
TRPC4-2_Epa	XP_020900877.1	Exaiptasia pallida
TRPC4ap-like_Epa	XP_020916846.1	Exaiptasia pallida
TRPC5_Epa	XP_020896580.1	Exaiptasia pallida
TRPC5-like-1_Epa	XP_020900750.1	Exaiptasia pallida
TRPC5-like-2_Epa	XP_028514026.1	Exaiptasia pallida
TRPC6_Epa	XP_020895945.1	Exaiptasia pallida
TRPC7_Epa	XP_020892683.1	Exaiptasia pallida
TRPA1-1_Epa	XP_020891879.1	Exaiptasia pallida
TRPA1-2_Epa	XP_028512713.1	Exaiptasia pallida
TRPA1-3_Epa	XP_020892574.1	Exaiptasia pallida
TRPA1-4_Epa	XP_020892997.1	Exaiptasia pallida
TRPA1-5_Epa	XP_020893689.1	Exaiptasia pallida
TRPA1-6_Epa	XP_028513247.1	Exaiptasia pallida
TRPA1-7_Epa	XP_028513532.1	Exaiptasia pallida
TRPA1-8_Epa	XP_020897887.1	Exaiptasia pallida
TRPA1-9_Epa	XP_028514237.1	Exaiptasia pallida
TRPA1-10_Epa	XP_020898904.1	Exaiptasia pallida
TRPA1-11_Epa	XP_028514486.1	Exaiptasia pallida
TRPA1-12_Epa	XP_028514540.1	Exaiptasia pallida
TRPA1-13_Epa	XP_020903270.1	Exaiptasia pallida
TRPA1-14_Epa	XP_020903271.1	Exaiptasia pallida
TRPA1-15_Epa	XP_020908643.1	Exaiptasia pallida
TRPA1-16_Epa	XP_020908644.1	Exaiptasia pallida
TRPA1-17_Epa	XP_020908645.1	Exaiptasia pallida
TRPA1-18_Epa	XP_020908649.1	Exaiptasia pallida
TRPA1-19_Epa	XP_020909662.1	Exaiptasia pallida
TRPA1-20_Epa	XP_020910560.1	Exaiptasia pallida
TRPA1-21_Epa	XP_020911217.1	Exaiptasia pallida
TRPA1-22_Epa	XP_020911425.1	Exaiptasia pallida
TRPA1-23_Epa	XP_020914226.1	Exaiptasia pallida
TRPA1-24_Epa	XP_028519226.1	Exaiptasia pallida
TRPA1-25_Epa	XP_020915869.1	Exaiptasia pallida
TRPA1-26_Epa	XP_028519417.1	Exaiptasia pallida
TRPA1-27_Epa	XP_028519532.1	Exaiptasia pallida
TRPA1-homolog-1_Epa	XP_020902270.1	Exaiptasia pallida
TRPA1-homolog-2_Epa	XP_028515405.1	Exaiptasia pallida
TRPA1-homolog-3_Epa	XP_020904043.1	Exaiptasia pallida
TRPA1-homolog-4_Epa	XP_020904060.1	Exaiptasia pallida
TRPA1-like-1_Epa	XP_020898128.1	Exaiptasia pallida
TRPA1-like-2_Epa	XP_028519418.1	Exaiptasia pallida
TRPC2-1_Epa	XP_020895947.2	Exaiptasia pallida
TRPC2-2_Epa	XP_028516192.1	Exaiptasia pallida
TRP-like_Epa	XP_020906595.1	Exaiptasia pallida
TRPM1_Epa	XP_028513514.1	Exaiptasia pallida
TRPM2-1_Epa	XP_020894191.1	Exaiptasia pallida
TRPM2-2_Epa	XP_020895906.1	Exaiptasia pallida
TRPM2-3_Epa	XP_020911280.1	Exaiptasia pallida
TRPM3-1_Epa	XP_020904789.2	Exaiptasia pallida
TRPM3-2_Epa	XP_028516081.1	Exaiptasia pallida
TRPM3-like_Epa	XP_028516082.1	Exaiptasia pallida
TRPM6_Epa	KXJ05549.1	Exaiptasia pallida
TRPM6-like_Epa	KXJ05549.1	Exaiptasia pallida
TRPpyrexia_Epa	XP_020907490.1	Exaiptasia pallida
TRPV4_Epa	XP_020893684.1	Exaiptasia pallida
TRPV5_Epa	XP_020895572.2	Exaiptasia pallida
TRPV6-like_Epa	XP_028513519.1	Exaiptasia pallida
