# Supplementary material for: Transient Receptor Potential (TRP) Channels in the Pacific Oyster (Crassostrea gigas): Genome-Wide Identification and Expression Profiling after Heat Stress between C. gigas and C. angulata
Source: Int J Mol Sci. 2021 Mar 22;22(6):3222. doi: 10.3390/ijms22063222 (PMC8004665; doi:10.3390/ijms22063222)
Supplement: Supplementary file 1 [file ijms-22-03222-s001.zip › Supplementary Table 4 Primers used in this study.xlsx]

## Sheet: Sheet1
Primers used in this study
Gene	Forward primer (5’-3’)	Reverse primer (5’-3’)
TRPC3.6	TAACTGCCAGCAGCACATGA	ACAGGACAGCGCATTACCTC
TRPC3.7	TGTGGAGCTGTACGCCACTA	TTGGGCTCGGAATCACTCCT
TRPM1.4	TGGGAACGAATCCGCTTTGA	GCGGAGGCTGCTATCTGTAG
TRPM1.5	AGTGGCCGCAGCAAGAATTT	CCAGCATCATCGCCTTCTCC
TRPM2.3	AGGAAATTGGGACCAACCCT	CCTCCACTCCACATTGCTTG
TRPM2.4	CTACCCGTACTGGCAGCTCT	GCAGACACGGCTTGTACAGT
TRPM2.6	CGGTGATTGGACCAACTGGA	GATGGGTCCGACTCCCATTC
TRPM2.8	CTACCCGTACTGGCAGTTGT	ATAGATCGCCGCTACAGCTT
TRPM2.9	TGCTCTCTCCCTGTTGGTCA	AGGCCATAGGTTGGTGTGGT
TRPM2.10	TTCTGGGACGGAAATTGGCA	GGCCGCCCATATGGTGTAAT
TRPM2.12	CGGAGGAGAAGGGTGAACAG	ATTGGCGTAGATTGCCCACA
TRPM2.16	TACGTCCCTGCCGTTGTACT	GGCAGGAAACGGTCTGTTCA
TRPM2.17	ATTGAAGGCGAATCGGTGTG	TGAAGGCAGTCCTCGTCTTT
TRPM2.19	TGGCTTAGTGTGTTCGGCTA	CATGTGCCTCGTCATCCATC
TRPM8.2	GCGGCAATGAGAAAGGAGTT	TGGTCTCGAAGTGAGGATCG
TRPM8.4	ACCCGACTTAACGGACACTT	GCTGCTGGTAATTGCTCCTC
TRPM-like.1	CCACACCTGCTCTCAGAAGA	CGTCAAAGGCGCAGTAAAGA
TRPM-like.2	CTGGCCCTGCTGTTTACTCA	AGACGGTCCTGTACCAATGC
TRPM-like.3	AGTGATGTGGCAGTCTGTGA	CGCCTTCCACGCAAAGATTA
TRPV4.1	CCATTGACTCCCGTCATGGT	CCTCCGTTGCCTCCATTCTT
TRPV4.2	TGGACAGCTGCCATTTAGTGT	ACAGTGTCACCGTCTCTGTT
TRPV4.3	AGGCAACGGAGGCTGATTGT	TCTCGTTGAAACCAGTATCTCT
TRPV4.5	CGTGGCACTGATGATGTTGA	GGATCCTTGCCTGGTTTAGC
TRPV4.7	GAAAGACAGGTGCGCTTCTA	GCAAGTGCTTTGTCATAGTGTC
EF1α	AGTCACCAAGGCTGCACAGAAAG	TCCGACGTATTTCTTTGCGATGT
