# Supplementary material for: Transient Receptor Potential (TRP) Channels in the Pacific Oyster (Crassostrea gigas): Genome-Wide Identification and Expression Profiling after Heat Stress between C. gigas and C. angulata
Source: Int J Mol Sci. 2021 Mar 22;22(6):3222. doi: 10.3390/ijms22063222 (PMC8004665; doi:10.3390/ijms22063222)
Supplement: Supplementary file 1 [file ijms-22-03222-s001.zip › Supplementary Table 5 Raw data of qRT-PCR for Figures 5-7.xlsx]

## Sheet: Figure 5
gene: TRPC3.6	2-△△CT
time	C. gigas			C. augulata
0h	1.15	0.95	0.92	0.5	0.42	0.97
10h	0.98	0.73	1	1.15	1.54	1.42
16h	0.93	0.39	1.38	1.08	1.83	0.93
22h	0.41	0.49	0.5	0.92	0.8	1.13
34h	0.41	0.23	0.3	1.24	1.12	1.2
60h	0.55	0.55	0.75	2.28	2.32	2.57
64h	0.86	0.39	0.59	1.46	2.21	2.479
gene: TRPC3.7	2-△△CT
time	C. gigas			C. augulata
0h	0.9	1.05	1.04	0.89	0.96	1.04
10h	0.89	0.82	1.1	1.65	1.8	1.68
16h	0.75	0.5	0.62	1.67	1.91	1.82
22h	0.91	1.08	0.93	0.75	0.87	1.04
34h	0.4	0.42	0.35	1.33	1.83	1.28
60h	0.82	0.69	0.92	2.1	2.09	2.19
64h	0.68	0.6	0.62	2.07	2.32	2.77
gene: TRPM1.4	2-△△CT
time	C. gigas			C. augulata
0h	0.94	1.83	0.59	0.61	1.06	1.56
10h	1.15	1.37	1.14	0.61	1.06	1.56
16h	3.36	4.2	4.86	0.58	0.72	0.55
22h	1.61	1.42	0.67	0.28	0.62	1.55
34h	1.85	0.82	1.21	0.3	0.83	0.31
60h	3.62	3.25	4.03	0.53	0.35	0.35
64h	5.06	2.2	2.57	0.27	0.33	0.25
gene: TRPM1.5	2-△△CT
time	C. gigas			C. augulata
0h	1.27	1.52	0.52	1.06	1.02	0.99
10h	0.52	0.95	0.7	0.2	0.29	0.21
16h	3.07	1.96	1.97	0.13	0.03	0.35
22h	1.12	1.41	1.14	0.17	0.53	0.97
34h	1.49	1.18	1.51	0.37	0.41	0.13
60h	2.62	2.87	2.62	0.06	0.21	0.5
64h	1.17	1.52	1.41	0.12	0.1	0.09
gene: TRPM2.3	2-△△CT
time	C. gigas			C. augulata
0h	1.39	0.99	0.73	0.45	0.48	2.22
10h	0.4	0.64	0.61	0.31	0.37	0.36
16h	1.73	1.4	0.64	0.3	0.26	0.31
22h	0.72	0.43	0.63	0.61	0.14	0.71
34h	0.49	0.64	0.53	0.48	1.06	0.3
60h	1.03	0.38	0.59	0.16	0.32	0.21
64h	0.54	1.22	1.19	0.12	0.07	0.26
gene: TRPM2.4	2-△△CT
time	C. gigas			C. augulata
0h	1.99	0.69	0.73	1.06	1.65	0.57
10h	0.03	1.61	0.92	0.72	0.22	0.26
16h	2.64	1.89	2.01	0.59	0.42	0.72
22h	0.58	0.41	0.53	0.41	0.42	0
34h	0.62	0.29	0.39	0.08	0.05	0.04
60h	0.82	1.02	1.05	0.38	0.01	0.23
64h	0.06	0.52	0.04	0.01	0.44	0.14
gene: TRPM2.6	2-△△CT
time	C. gigas			C. augulata
0h	0.01	1.2	0.84	0.88	3.76	0.3
10h	0	0.33	0.61	4.82	7.57	8.01
16h	3.23	0.02	0	3.61	2.35	3.38
22h	0.01	0.01	1.82	0.28	10.93	3.48
34h	0.51	0.35	0	0.24	0.52	1.88
60h	0.18	0.51	1.25	14.72	14.26	14.72
64h	0.01	0	0.67	0.57	1.78	1.13
gene: TRPM2.8	2-△△CT
time	C. gigas			C. augulata
0h	0.48	2.1	1.26	0.85	0.86	1.38
10h	0.17	0.18	0.13	0.03	0.06	0.05
16h	0.1	0.16	0.01	1.58	1.23	2.73
22h	0.05	0.04	0	1.59	1.36	1.14
34h	0.03	0.62	0.04	0.11	1.51	0.49
60h	0.47	0.88	0.65	1.17	0.08	0.84
64h	1.19	0	0	0.35	1.56	0.84
gene: TRPM2.9	2-△△CT
time	C. gigas			C. augulata
0h	1.85	1.13	0.9	0.14	0.92	1.09
10h	0.17	1.16	0.78	0.22	0.36	0.32
16h	1.4	1.72	1.68	0.12	0.08	0.26
22h	0.18	0.61	0.53	0.11	0.23	0.29
34h	0.41	0.38	0.59	0.16	0.24	0.13
60h	0.74	0.53	0.64	0.11	0.1	0.21
64h	1.29	2.14	1.4	0.09	0.15	0.04
gene: TRPM2.10	2-△△CT
time	C. gigas			C. augulata
0h	0.51	1.97	0.16	1.36	1.71	0.59
10h	0.29	0.11	0.02	0.11	2.23	1.34
16h	0.04	0.06	0.01	0.08	0.49	0.35
22h	0.06	1.13	0.24	0.15	2	4.41
34h	2.08	1.84	1.59	15.38	25.46	13.64
60h	0.44	0.47	0.39	0.57	0.1	0.42
64h	2.87	1.92	3.03	0.19	0.03	0.26
gene: TRPM2.12	2-△△CT
time	C. gigas			C. augulata
0h	0.86	1.6	0.72	0.16	1.55	0.65
10h	1.17	2.41	1.09	0.03	0	0.06
16h	0.1	1.27	0.51	0.03	0.08	0.13
22h	0.16	0.68	0.36	0.11	0.16	0.36
34h	1.34	0.7	1.02	0.21	0.26	0.26
60h	3.03	1.75	2.38	0.14	0.06	0.05
64h	0.33	0.11	1.93	0.03	0.12	0.13
gene: TRPM2.16	2-△△CT
time	C. gigas			C. augulata
0h	2.1	1.21	0.82	0.11	0.98	1.02
10h	0.48	1.23	1.43	0.15	0.67	0.35
16h	1.58	2.66	3.61	0.09	0.27	0.53
22h	0.42	1	0.92	0.14	0.29	0.34
34h	0.71	0.84	0.66	0.15	0.36	0.21
60h	1.87	1.58	1.09	0.09	0.1	0.1
64h	2.79	3.1	1.88	0.1	0.1	0.07
gene: TRPM2.17	2-△△CT
time	C. gigas			C. augulata
0h	0.71	1.4	0.37	0.74	1.09	1.23
10h	0.2	0.36	0.22	0.18	0.44	0.74
16h	0.7	0.64	0.55	0.72	0.32	0.83
22h	0.66	0.98	0.57	0.25	0.39	1.17
34h	0.71	0.37	0.59	0.62	0.29	0.39
60h	0.84	0.81	0.25	0.57	0.19	0.44
64h	0.39	0.18	0.76	0.34	0.13	0.26
gene: TRPM2.19	2-△△CT
time	C. gigas			C. augulata
0h	0.57	1.77	0.07	0.2	0.98	1.03
10h	0.79	1.06	0.83	0.31	0.32	0.33
16h	0.48	0.51	0.59	0.21	0.36	0.71
22h	0.67	0.02	0.15	0.43	0.29	0.49
34h	0.01	0.09	0.12	1.12	0.85	1.08
60h	1.92	1.84	1.35	0.16	0.37	0.27
64h	0.35	0.55	1.03	0.2	0.82	0.27
gene: TRPM8.2	2-△△CT
time	C. gigas			C. augulata
0h	0.89	1.13	0.26	0.31	0.92	1.09
10h	0.3	0.9	0.75	0.23	0.39	0.41
16h	1.4	1.49	1.48	0.35	0.06	0.45
22h	0.43	0.55	0.54	0.26	0.29	0.62
34h	0.91	0.56	1.17	0.4	0.66	0.23
60h	1.41	1.26	0.44	0.08	0.13	0.22
64h	0.53	0.9	0.86	0.09	0.1	0.14
gene: TRPM8.4	2-△△CT
time	C. gigas			C. augulata
0h	1.38	0.75	0.97	0.16	0.86	1.16
10h	0.38	1.69	1.55	0.15	0.32	0.16
16h	2.64	2.48	1.67	0.02	0.02	0.01
22h	1.89	1.04	1.23	0.14	0.06	0.01
34h	2.03	0.91	1.23	0.26	0.63	0.44
60h	1.48	1.59	3.12	0.39	0.44	0.51
64h	1.37	1.72	1.97	0.1	0.06	0.04
gene: TRPM-like1	2-△△CT
time	C. gigas			C. augulata
0h	1.03	0.97	0.51	0.78	0.86	0.11
10h	0.09	1.15	0.8	0.34	0.36	0.28
16h	1.27	3.18	1.69	0.39	0.11	0.49
22h	0.66	1.21	1.16	0.16	0.2	0.66
34h	0.85	0.7	0.18	0.14	0.57	0.12
60h	0.69	0.34	1.47	0.28	0.41	0.08
64h	0.86	0.17	0.49	0.04	0.21	0.2
gene: TRPM-like2	2-△△CT
time	C. gigas			C. augulata
0h	1.62	0.62	1.01	0.95	0.83	1.27
10h	1.56	1.23	0.97	0.22	0.31	0.19
16h	2.48	2.93	3.56	0.13	0.09	0.08
22h	2.85	7.26	2.55	0.21	0.26	0.36
34h	2.64	6.68	3.61	1.03	2.31	0.19
60h	8.88	3.94	3.1	1.42	1.23	1.26
64h	5.13	2.57	4.44	1.21	0.03	0.14
gene: TRPM-like3	2-△△CT
time	C. gigas			C. augulata
0h	1.9	1.46	0.53	0.48	0.91	2.31
10h	4.08	0.18	1.54	0.1	0.12	0.21
16h	7.89	5.28	3.58	0.5	0.28	0.35
22h	3.18	10.2	0.09	0.34	0.59	9.65
34h	2.89	24.25	15.14	0.51	0.69	0.47
60h	15.78	16.3	13.55	4.66	8.51	2.66
64h	14.22	6.06	10.34	0.1	0.17	0.16
gene: TRPV4.1	2-△△CT
time	C. gigas			C. augulata
0h	2.46	1.21	0.34	1.24	1.01	0.8
10h	1.06	15.45	9.19	1.29	4.29	2.91
16h	10.56	7.52	1.83	0.46	0.19	2.35
22h	3.16	3.53	9.13	1.16	0.42	1.99
34h	9.65	2.68	4.63	0.34	1.58	0.3
60h	9.58	8.57	16.68	0.13	0.78	2.38
64h	6.87	12.38	25.11	0.12	1.06	0.59
gene: TRPV4.2	2-△△CT
time	C. gigas			C. augulata
0h	1.88	1.28	0.41	2.49	0.65	0.62
10h	2.48	8.28	4.92	2.22	6.19	2.97
16h	15.56	10.13	13.32	3.56	2.51	2.23
22h	4.08	4.03	9.45	1.16	1.35	1.92
34h	11.79	3.97	9.51	0.47	1.38	0.67
60h	7.94	11.63	22.16	2.35	1.41	2.06
64h	11.39	20.82	19.7	0.97	1.27	0.45
gene: TRPV4.3	2-△△CT
time	C. gigas			C. augulata
0h	2.33	1.07	0.4	0.88	1.31	0.76
10h	1.75	6.54	4.06	14.03	10.56	15.16
16h	8.57	6.59	3.51	6.81	4.82	12.47
22h	3.01	6.15	14.22	2.45	2.83	6.41
34h	5.31	3.56	4.69	4.17	5.35	4.93
60h	5.31	3.56	4.69	3.78	2.43	4.56
64h	15.89	27.67	16.45	5.66	10.48	1.27
gene: TRPV4.5	2-△△CT
time	C. gigas			C. augulata
0h	1.11	2.13	0.42	0.54	0.05	1.85
10h	0.67	5.74	2.64	3.1	0.1	0.64
16h	5.5	13.45	9.06	2.03	1.39	0.2
22h	1.48	4.38	2.5	0.34	3.48	0.01
34h	5.31	5.06	8.46	0.36	1.25	3.61
60h	9.13	5.58	0.18	3.46	1.32	1.59
64h	0.01	0.79	3.51	1.53	0.02	0.56
gene: TRPV4.7	2-△△CT
time	C. gigas			C. augulata
0h	1.17	1.09	0.86	0.77	1.31	0.62
10h	1.53	1.34	1.75	17.63	19.1	18.9
16h	1.3	1.89	1.46	3.97	3.02	3.35
22h	4.12	3.89	3.76	0.35	0.33	0.39
34h	6.58	4.88	5.42	55.97	54.34	53.29
60h	6.97	8.9	6.1	2.83	4.05	4.6
64h	5.98	7.52	7.36	59.3	51.27	54.19

## Sheet: Figure 6B
gene	2-△△CT
	Gill			Mantle			Adductor Muscle
TRPC3.6	0.95	1.06	1.12	1.91	1.69	1.93	3.35	3.73	3.34
TRPC3.7	0.94	1.06	0.98	0.97	0.81	1.06	0.8	0.62	0.81
TRPV4.7	0.86	1.25	0.93	0.22	0.23	0.2	0.19	0.13	0.15

## Sheet: Figure 7
gene: HIF-1α	2-△△CT
time	C. gigas			C. augulata
0h	1.06	0.95	0.55	1.06	0.89	1.13
10h	0.57	0.81	0.95	0.71	1.34	1.29
16h	0.7	0.86	0.66	1.32	1.16	1.13
22h	1.25	1.24	1.21	1.15	1.21	1.22
34h	0.87	0.5	0.32	1.42	1.18	1.65
60h	0.7	0.54	0.58	0.57	0.77	0.59
64h	0.85	0.44	0.81	1.85	2.17	1.89
gene: CAT	2-△△CT
time	C. gigas			C. augulata
0h	1.19	0.84	1.09	1.17	0.89	0.85
10h	0.82	0.71	0.83	0.33	0.42	0.49
16h	0.62	0.74	0.63	0.21	0.31	0.45
22h	0.52	0.48	0.59	0.46	0.35	0.33
34h	0.31	0.33	0.15	0.29	0.23	0.41
60h	0.32	0.2	0.24	0.4	0.26	0.52
64h	0.4	0.23	0.41	0.45	0.27	0.43
SOD	2-△△CT
time	C. gigas			C. augulata
0h	0.92	1.1	0.91	0.67	1.5	1.48
10h	1.59	1.55	2.49	0.21	0.99	0.26
16h	1.91	1.7	2.21	0.65	0.68	1.36
22h	0.59	0.76	1.07	0.53	0.54	0.52
34h	0.34	0.6	0.28	0.88	0.78	1.01
60h	0.67	0.58	0.51	0.32	0.2	0.52
64h	0.41	0.51	1.15	0.28	0.83	0.47
gene: CAS	2-△△CT
time	C. gigas			C. augulata
0h	1.81	0.85	0.55	1.02	0.9	1.13
10h	0.4	0.57	0.43	1.25	1.58	0.98
16h	0.53	0.68	0.56	2.64	2.35	2.23
22h	1.03	1.03	0.91	0.56	0.86	0.46
34h	0.97	0.96	0.8	3.07	2.55	4
60h	1.01	0.94	1.08	2.62	2.62	2.22
64h	0.78	0.87	0.86	2.58	2.65	3.27
